# Supplementary material for: Exploring Nutritional Quality and Environmental Impact of Canteen Menus and Meals in Institutional Settings: A Scoping Review
Source: Nutrients. 2025 Nov 13;17(22):3550. doi: 10.3390/nu17223550 (PMC12655278; doi:10.3390/nu17223550)
Supplement: Supplementary file 1 [file nutrients-17-03550-s001.zip]

Archive with 1 entries (1 files):
- nutrients-3898860-supplementary.pdf
